# Supplementary material for: Genomics, Transcriptomics, and Proteomics of SSV1 and Related Fusellovirus: A Minireview
Source: Viruses. 2022 Sep 20;14(10):2082. doi: 10.3390/v14102082 (PMC9608457; doi:10.3390/v14102082)
Supplement: Supplementary file 1 [file viruses-14-02082-s001.zip]

Archive with 2 entries (2 files):
- Supplementary files S1,S2,S3,S4.xlsx
- Supplementary_file_S5.txt
