# Supplementary material for: Genomics, Transcriptomics, and Proteomics of SSV1 and Related Fusellovirus: A Minireview
Source: Viruses. 2022 Sep 20;14(10):2082. doi: 10.3390/v14102082 (PMC9608457; doi:10.3390/v14102082)
Supplement: Supplementary file 1 [file viruses-14-02082-s001.zip › Supplementary files S1,S2,S3,S4.xlsx]

## Sheet: SF1
Supplementary file S1. Genome accession numbers of the members of the Fuselloviridae family (15 January 2022)
Genome accession	Genome name	Abbreviated genome name	Cluster
KY563228.1	Sulfolobus_spindle-shaped_virus_Lassen	SSV-Lassen
KY579375.1	Sulfolobus_spindle-shaped_virus_3_REY_15/4	SSV3
MK054204.1	Sulfolobus_spindle-shaped_virus_SSV12	SSV12
MK054205.1	Sulfolobus_spindle-shaped_virus_SSV13	SSV13
MK054206.1	Sulfolobus_spindle-shaped_virus_SSV14	SSV14
MK054207.1	Sulfolobus_spindle-shaped_virus_SSV15	SSV15
MK054208.1	Sulfolobus_spindle-shaped_virus_SSV17	SSV17
MK054209.1	Sulfolobus_spindle-shaped_virus_M.12.04.SSV	M.12.04.SSV
MK054210.1	Sulfolobus_spindle-shaped_virus_M.14.25.SSV	M.14.25.SSV
MK054211.1	Sulfolobus_spindle-shaped_virus_M.16.12.SSV	M.16.12.SSV
MK054212.1	Sulfolobus_spindle-shaped_virus_M.03.0.27.SSV	M.03.0.27.SSV
MK054213.1	Sulfolobus_spindle-shaped_virus_M.03.0.42.SSV	M.03.0.42.SSV
MK054214.1	Sulfolobus_spindle-shaped_virus_M.03.2.5.SSV	M.03.2.5.SSV
MK054215.1	Sulfolobus_spindle-shaped_virus_M.04.0.13.SSV	M.04.0.13.SSV
MK054216.1	Sulfolobus_spindle-shaped_virus_M.04.0.29.SSV	M.04.0.29.SSV
MK054217.1	Sulfolobus_spindle-shaped_virus_M.04.0.37.SSV	M.04.0.37.SSV
MK054218.1	Sulfolobus_spindle-shaped_virus_M.06.0.8v1.SSV	M.06.0.8v1.SSV
MK054219.1	Sulfolobus_spindle-shaped_virus_M.06.0.8v2.SSV	M.06.0.8v2.SSV
MK054220.1	Sulfolobus_spindle-shaped_virus_NL01B.C01.01.SSV	NL01B.C01.01.SSV
MK054221.1	Sulfolobus_spindle-shaped_virus_NL01B.C01.03.SSV	NL01B.C01.03.SSV
MK054222.1	Sulfolobus_spindle-shaped_virus_NL01B.C01.05.SSV	NL01B.C01.05.SSV
MK054223.1	Sulfolobus_spindle-shaped_virus_NL01B.C01.06.SSV	NL01B.C01.06.SSV
MK054224.1	Sulfolobus_spindle-shaped_virus_NL01B.C01.07.SSV	NL01B.C01.07.SSV
MK054225.1	Sulfolobus_spindle-shaped_virus_NL01B.C01.09.SSV	NL01B.C01.09.SSV
MK054226.1	Sulfolobus_spindle-shaped_virus_NL01B.C01.13.SSV	NL01B.C01.13.SSV	98.58% identity to MK054220.1
MK054227.1	Sulfolobus_spindle-shaped_virus_NL01B.C01.14.SSV	NL01B.C01.14.SSV
MK054228.1	Sulfolobus_spindle-shaped_virus_NL01B.C01.18.SSV	NL01B.C01.18.SSV
MK054229.1	Sulfolobus_spindle-shaped_virus_NL01B.C01.20.SSV	NL01B.C01.20.SSV
MK054230.1	Sulfolobus_spindle-shaped_virus_NL01B.C01.22.SSV	NL01B.C01.22.SSV
MK054231.1	Sulfolobus_spindle-shaped_virus_NL01B.C01.24.SSV	NL01B.C01.24.SSV
MK054232.1	Sulfolobus_spindle-shaped_virus_NL03.C02.01.SSV	NL03.C02.01.SSV
MK054233.1	Sulfolobus_spindle-shaped_virus_NL03.C02.05.SSV	NL03.C02.05.SSV
MK054234.1	Sulfolobus_spindle-shaped_virus_NL13.C01.02.SSV	NL13.C01.02.SSV
MK054235.1	Sulfolobus_spindle-shaped_virus_NL13.C01.04.SSV	NL13.C01.04.SSV
MK054236.1	Sulfolobus_spindle-shaped_virus_SSV10	SSV10
MK054237.1	Sulfolobus_spindle-shaped_virus_SSV11	SSV11
MN496305.1	Sulfolobus_spindle-shaped_virus_SSV19	SSV19
MN496306.1	Sulfolobus_spindle-shaped_virus_SSV20	SSV20
MN496307.1	Sulfolobus_spindle-shaped_virus_SSV21	SSV21
MN496308.1	Sulfolobus_spindle-shaped_virus_SSV22	SSV22
NC_001338.1	Sulfolobus_virus_1	SSV1
NC_005265.1	Sulfolobus_virus_2	SSV2
NC_005360.1	Sulfolobus_virus_Ragged_Hills	SSV-RH
NC_005361.1	Sulfolobus_virus_Kamchatka_1	SSV-Kamchatka
NC_009986.1	Sulfolobus_spindle-shaped_virus_4	SSV4
NC_011217.1	Sulfolobus_spindle-shaped_virus_5	SSV5
NC_013585.1	Acidianus_spindle-shaped_virus_1	ASSV1
NC_013587.1	Sulfolobus_spindle-shaped_virus_6	SSV6
NC_013588.1	Sulfolobus_spindle-shaped_virus_7	SSV7
NC_020882.1	Sulfolobales_Mexican_fusellovirus_1	SMF1

## Sheet: SF2
Supplementary file S2. Presence-absence matrix of groups of orthologous proteins in 49 members of the Fuselloviridae
The output of OrthoFinder was manually reviewed and homologous orthogroups that were split by the program were merged. Additionally, classification of capsid proteins VP1 and VP3 was modified to correspond to their annotation with viral orthologous groups (VOGs) VOG 3356 and 3357, which better reflect the phylogenetic relationships between these paralogs (Supplementary file 4).
Orthologous group | Reference protein | Transcript location	SSV-Lassen	SSV3	SSV12	SSV13	SSV14	SSV15	SSV17	M.12.04.SSV	M.14.25.SSV	M.16.12.SSV	M.03.0.27.SSV	M.03.0.42.SSV	M.03.2.5.SSV	M.04.0.13.SSV	M.04.0.29.SSV	M.04.0.37.SSV	M.06.0.8v1.SSV	M.06.0.8v2.SSV	NL01B.C01.01.SSV	NL01B.C01.03.SSV	NL01B.C01.05.SSV	NL01B.C01.06.SSV	NL01B.C01.07.SSV	NL01B.C01.09.SSV	NL01B.C01.14.SSV	NL01B.C01.18.SSV	NL01B.C01.20.SSV	NL01B.C01.22.SSV	NL01B.C01.24.SSV	NL03.C02.01.SSV	NL03.C02.05.SSV	NL13.C01.02.SSV	NL13.C01.04.SSV	SSV10	SSV11	SSV19	SSV20	SSV21	SSV22	SSV1	SSV2	SSV-RH	SSV-Kamchatka	SSV4	SSV5	ASSV1	SSV6	SSV7	SMF1
OG0000012 + OG0000031 + OG0000037 | SSV1-VP1_VOG3356 | T1/T2	1	1	1	2	2	2	2	1	1	2	1	1	1	1	1	2	1	2	1	1	1	1	1	1	1	1	1	1	1	1	1	1	1	1	1	1	1	1	1	1	1	1	1	1	1	1	1	1	1
OG0000000 | SSV1gp22_VP4_C792 | T4/7/8	1	1	1	1	1	1	1	1	1	1	1	1	1	1	1	1	1	1	1	1	1	1	1	2	1	2	1	2	1	1	1	1	1	1	1	1	1	1	1	1	1	1	1	1	1	1	1	1	1
OG0000001 | SSV1gp02_Integrase | T5	1	1	1	1	1	1	1	1	1	1	1	1	1	1	1	1	1	1	2	1	2	1	1	1	1	1	1	1	1	1	1	1	1	1	1	1	1	1	1	1	1	1	1	1	1	1	1	1	1
OG0000002 | SSV1gp33-A153 | T9	1	1	1	1	1	1	1	1	1	1	1	1	1	1	1	1	1	1	1	1	1	1	1	1	1	1	1	1	1	1	1	1	1	1	1	1	1	1	1	1	1	1	1	1	1	1	1	1	1
OG0000003 | SSV1-B115 | T4/7/8	1	1	1	1	1	1	1	1	1	1	1	1	1	1	1	1	1	1	1	1	1	1	1	1	1	1	1	1	1	1	1	1	1	1	1	1	1	1	1	1	1	1	1	1	1	1	1	1	1
OG0000004 | SSV1gp24_C166 | T4/7/8	1	1	1	1	1	1	1	1	1	1	1	1	1	1	1	1	1	1	1	1	1	1	1	1	1	1	1	1	1	1	1	1	1	1	1	1	1	1	1	1	1	1	1	1	1	1	1	1	1
OG0000005 | SSV1gp19_B129_ZF-C2H2 | T6	1	1	1	1	1	1	1	1	1	1	1	1	1	1	1	1	1	1	1	1	1	1	1	1	1	1	1	1	1	1	1	1	1	1	1	1	1	1	1	1	1	1	1	1	1	2	1	1	0
OG0000006 | SSV1gp01_B251_AAA-ATPase_pSSVxgp03 | T9	1	1	1	1	1	1	1	1	1	1	1	1	1	1	1	1	1	1	1	1	1	1	1	1	1	1	1	1	1	1	1	1	1	1	1	1	1	1	1	1	1	1	1	1	1	1	1	1	1
OG0000007 | SSV1gp29_A82_DUF5493_SSV9toxin | T9	1	1	1	1	1	1	1	1	1	1	1	1	1	1	1	1	1	1	1	1	1	1	1	1	1	1	1	1	1	1	1	1	1	1	1	1	1	1	1	1	1	1	1	1	1	1	1	1	1
OG0000008 | SSV1gp31_B277_SSV9p04 | T9	1	0	1	1	1	1	1	1	1	1	1	1	1	1	1	1	1	1	1	1	1	1	1	1	1	1	1	1	1	1	1	1	1	1	1	1	1	1	1	1	1	1	1	1	1	1	1	1	1
OG0000009 | SSV1-A92_SSV9p03 | T9	1	1	1	1	1	1	1	1	1	1	1	1	1	1	1	1	1	1	1	1	1	1	1	1	1	1	1	1	1	1	1	1	1	1	1	1	1	1	1	1	1	1	1	1	1	1	1	1	1
OG0000015 + OG0000031 + OG0000037 | SSV1gp28_VP3_VOG3357 | T1/T2	1	1	1	1	1	1	1	1	1	1	1	1	1	1	1	1	1	1	1	1	1	1	1	1	1	1	1	1	1	1	1	1	1	1	1	1	1	1	1	1	1	1	1	1	1	1	1	1	0
OG0000010 | SSV1gp23_B78_DUF5489 | T4/7/8	1	1	1	1	1	1	1	1	1	1	1	1	1	1	1	1	1	1	1	1	1	1	1	1	1	1	1	1	1	1	1	1	1	1	1	0	1	1	1	1	1	1	1	1	1	0	0	1	1
OG0000011 | SSV1gp15_C80_RHH | T6	1	1	1	1	1	1	1	0	1	0	0	1	0	1	0	0	0	1	1	1	1	1	1	1	1	1	1	1	1	1	1	1	1	1	1	1	1	1	1	1	1	1	1	1	1	1	1	1	0
OG0000013 | SSV1gp13_A100| T6	1	1	1	1	1	1	1	0	1	0	0	1	0	1	0	0	0	1	1	1	1	1	1	1	1	1	1	1	1	1	1	1	1	1	1	0	1	1	1	1	1	1	1	1	1	1	1	1	0
OG0000014 | SSV1gp18_C102 | T6	1	1	1	1	1	1	1	0	1	0	0	1	0	1	0	0	0	1	1	1	1	1	1	1	1	1	1	1	1	1	1	1	1	1	1	0	1	1	1	1	1	1	1	1	1	1	0	1	0
OG0000016 | SSV1gp16_A79_ZF-C2H2 | T6	1	0	1	1	1	1	1	0	1	0	0	1	0	1	0	0	0	1	1	1	1	1	1	1	1	1	1	1	1	1	1	1	1	1	1	0	0	0	0	1	1	1	1	1	1	2	1	1	0
OG0000017 | SSV10gp32_C113-like | T6	1	1	0	1	1	1	1	1	0	1	1	0	1	0	1	1	1	0	1	1	1	1	1	1	1	1	1	1	1	1	1	1	1	1	1	0	0	0	0	0	0	1	1	1	1	0	0	1	0
OG0000018 | SSV10gp35_Cas4-like | T6	1	1	1	1	1	1	1	1	1	1	1	1	1	1	1	1	1	1	0	1	0	0	0	0	0	0	0	0	0	0	0	0	0	1	1	0	0	0	0	0	1	1	1	1	1	0	0	1	0
OG0000019 | SSV10gp31_SSV11p29-toxin | T3	1	0	0	1	0	0	0	1	0	0	1	0	1	0	1	0	1	0	1	0	1	1	1	1	1	1	1	1	1	1	1	0	1	1	1	0	0	0	0	0	1	1	0	0	0	0	0	1	0
OG0000020 | SSV10gp07_HTH-helicase	0	0	1	0	1	0	0	0	0	0	0	0	0	1	0	0	0	0	1	0	1	1	1	1	0	1	1	1	1	2	1	1	1	1	1	0	0	0	0	0	0	0	2	0	0	1	0	2	0
OG0000021 | SSV10gp30	1	0	0	0	0	0	0	0	0	0	0	0	0	0	0	0	0	0	1	0	1	1	1	1	1	1	1	1	1	1	1	0	1	2	1	0	0	0	0	0	0	2	0	0	0	1	0	1	0
OG0000022 | SSV1gp07_F93_HTH | T5	0	0	0	1	0	1	1	0	0	0	0	1	0	0	0	0	0	1	1	1	1	0	1	0	1	1	1	0	1	1	1	0	0	2	1	0	0	0	0	1	0	0	1	0	0	1	0	0	0
OG0000023 | SSV10gp04 | T5	0	0	0	0	1	0	0	0	0	0	0	0	0	1	0	0	0	0	1	1	1	1	1	1	1	1	1	1	1	1	1	1	1	1	1	0	0	0	0	0	0	0	0	0	0	1	0	1	0
OG0000024 | SSV1gp09_E96 | T5	1	1	0	1	0	1	1	0	1	0	0	1	0	0	0	0	0	1	0	1	0	0	0	0	1	0	0	0	0	0	0	0	0	0	0	1	1	1	1	1	1	1	0	1	1	0	1	0	0
OG0000025 | SSV10gp34 | T6	1	0	0	0	0	0	0	0	0	0	0	0	0	0	0	0	0	0	1	1	1	1	1	1	1	1	1	1	1	1	1	1	1	1	1	0	0	0	0	0	0	1	0	0	0	1	0	0	0
OG0000040+OG0000048 | SSV1gp05_D244_SSVLassen-gp12_VirArcNuclease_VOG3345 | T5	1	1	0	1	0	1	1	0	1	0	0	1	0	0	0	0	0	1	0	1	0	0	0	0	1	0	0	0	0	0	0	0	0	0	0	1	1	1	1	1	1	1	0	1	1	0	1	0	0
OG0000026 | SSV1gp17_A45 | T6	0	1	1	1	1	1	1	0	1	0	0	1	0	1	0	0	0	1	0	0	0	0	0	0	0	0	0	0	0	0	0	0	0	0	0	0	1	1	1	1	1	0	1	1	1	0	1	0	0
OG0000027 | M03042gp05	1	1	0	1	0	1	1	0	1	0	0	1	0	0	0	0	0	1	0	1	0	0	0	0	1	0	0	0	0	0	0	0	0	0	0	0	1	1	1	0	0	1	0	1	1	0	1	0	0
OG0000039+OG0000075 | SSV1gp30_C84_SSV9p02 | T9	1	1	0	0	0	0	0	0	0	0	0	0	0	0	1	0	0	0	0	0	0	0	0	0	0	0	0	0	0	0	0	0	0	0	0	1	1	1	1	1	1	1	1	1	1	1	1	1	0
OG0000028 | M03042gp14	1	0	0	1	0	0	0	0	0	0	0	1	0	0	0	0	0	0	1	0	1	1	1	1	0	1	1	1	0	0	0	1	1	0	0	0	0	0	0	0	0	2	0	0	0	0	0	0	0
OG0000029 | SSV1gp21_C124 | Tx	0	1	0	1	1	0	1	1	0	1	1	0	1	0	1	1	1	0	0	0	0	0	0	0	0	0	0	0	0	0	0	0	0	0	0	0	0	0	0	1	0	0	1	1	1	0	0	0	0
OG0000030 | SSV10gp08_HTH | T5*	0	0	0	0	0	0	0	0	0	0	0	0	0	0	0	0	0	0	1	0	1	1	1	1	0	1	1	1	1	1	1	1	1	1	1	0	0	0	0	0	0	0	0	0	0	0	0	0	0
OG0000032 | SSV2gp10_HTH | T5	1	1	0	1	0	1	1	0	1	0	0	1	0	0	0	0	0	1	0	1	0	0	0	0	1	0	0	0	0	0	0	0	0	0	0	0	0	0	0	0	1	1	0	1	1	0	0	0	0
OG0000033 | SSV12gp35_Helicase-C-2 | T5*	0	0	2	0	1	0	0	1	0	1	1	0	1	1	1	1	1	0	0	0	0	0	0	0	0	0	0	0	0	0	0	0	0	0	0	0	0	0	0	0	0	0	1	0	0	1	0	1	0
OG0000034 | NL13C0102gp02 | T5*	0	0	0	0	0	0	0	0	0	0	0	0	0	0	0	0	0	0	1	0	1	1	1	1	0	1	1	1	1	1	1	1	1	0	0	0	0	0	0	0	0	0	1	0	0	0	0	0	0
OG0000035 | SSV3gp07 | T5*	0	1	0	0	0	0	0	0	0	0	0	0	0	0	0	0	0	1	1	0	1	0	1	0	0	1	1	0	1	1	1	0	0	0	0	0	0	0	0	0	0	0	0	1	0	0	0	2	0
OG0000036 | NL13C0102gp03	0	0	0	0	0	0	0	0	0	0	0	0	0	0	0	0	0	0	1	0	1	1	1	1	0	1	1	1	1	1	1	1	1	0	0	0	0	0	0	0	0	0	0	0	0	0	0	0	0
OG0000038 | SSV10gp13 | T9	0	0	0	0	0	0	0	0	0	0	0	0	0	0	0	0	0	0	1	0	1	1	1	1	1	1	1	1	0	0	1	1	0	1	0	0	0	0	0	0	0	0	0	0	0	0	0	0	0
OG0000041 | SSV12gp14 | T4/7/8*	0	0	1	0	1	0	1	1	1	1	1	0	1	1	0	1	1	0	0	0	0	0	0	0	0	0	0	0	0	0	0	0	0	0	0	0	0	0	0	0	0	0	0	0	0	0	0	0	0
OG0000042 | NL13C0102gp33 | T5*	0	0	0	0	0	0	0	0	0	0	0	0	0	0	0	0	0	0	1	0	1	1	1	1	1	1	1	1	0	0	1	1	0	0	0	0	0	0	0	0	0	0	0	0	0	0	0	0	0
OG0000043 | SSV2gp15 | T5*	1	1	0	0	0	1	0	0	0	0	0	0	0	0	0	0	0	0	0	0	0	0	0	0	0	0	0	0	0	0	0	0	0	0	0	0	0	1	1	0	1	1	0	1	1	0	1	0	0
OG0000044 | SSV2gp13_E73-like_RHH | T5*	1	1	0	0	0	0	0	0	1	0	0	0	0	0	0	0	0	0	0	0	0	0	0	0	0	0	0	0	0	0	0	0	0	0	0	0	0	1	1	0	1	1	0	1	1	0	1	0	0
OG0000045 | SSV12gp28 | T6*	0	0	1	0	1	1	1	0	0	0	0	0	0	1	0	0	0	1	0	0	0	0	0	0	0	0	0	0	0	0	0	0	0	0	0	0	0	0	0	0	0	0	0	1	1	0	1	1	0
OG0000046 | SSV1gp28_VP2 | T1/T2	0	0	0	0	0	0	0	0	0	0	0	0	0	0	0	0	0	0	0	0	0	0	0	0	0	0	0	0	0	0	0	0	0	1	1	1	1	1	1	1	0	0	0	0	0	1	1	0	1
OG0000047 | SSVLassen-gp21	1	0	0	0	0	0	0	0	0	0	0	0	0	0	0	0	0	0	0	0	0	0	1	0	0	0	1	0	1	1	1	0	0	0	0	0	0	1	1	0	0	1	0	0	0	0	0	0	0
OG0000049 | NL13C0102gp26 | T9*	0	0	0	0	0	0	0	0	0	0	0	0	0	0	0	0	0	0	1	0	0	0	1	0	1	1	0	1	1	1	1	1	0	0	0	0	0	0	0	0	0	0	0	0	0	0	0	0	0
OG0000050 | SSV10gp40 | T6	0	0	0	0	0	0	0	0	0	0	0	0	0	0	0	0	0	0	1	0	0	0	1	0	0	1	0	1	1	1	1	1	0	1	0	0	0	0	0	0	0	0	0	0	0	0	0	0	0
OG0000051 | SSV3gp24	0	1	0	0	1	0	1	0	0	1	0	0	0	0	0	1	0	0	0	0	0	0	0	0	0	0	0	0	0	0	0	0	0	0	0	0	0	0	0	0	0	0	1	1	1	0	0	0	0
OG0000052 | SSV12gp34 | T5*	0	0	1	0	1	0	0	1	0	1	0	0	1	0	0	1	1	0	0	0	0	0	0	0	0	0	0	0	0	0	0	0	0	0	0	0	0	0	0	0	0	0	0	0	0	0	0	0	0
OG0000053 | SSV2gp25	0	0	0	1	0	0	0	1	0	0	1	0	1	0	1	0	1	0	0	0	0	0	0	0	0	0	0	0	0	0	0	0	0	0	0	0	0	0	0	0	1	0	0	0	0	0	0	0	0
OG0000054 | M.12.04.SSVgp20	0	0	0	0	0	0	0	1	0	1	1	0	1	0	1	1	1	0	0	0	0	0	0	0	0	0	0	0	0	0	0	0	0	0	0	0	0	0	0	0	0	0	0	0	0	0	0	0	0
OG0000055 | M.12.04.SSVgp19	0	0	0	0	0	0	0	1	0	1	1	0	1	0	1	1	1	0	0	0	0	0	0	0	0	0	0	0	0	0	0	0	0	0	0	0	0	0	0	0	0	0	0	0	0	0	0	0	0
OG0000056 | NL13C0102gp06	0	0	0	0	0	0	0	0	0	0	0	0	0	0	0	0	0	0	0	0	0	1	1	1	0	0	0	1	1	0	0	1	1	0	0	0	0	0	0	0	0	0	0	0	0	0	0	0	0
OG0000057 | NL13C0102gp07	0	0	0	0	0	0	0	0	0	0	0	0	0	0	0	0	0	0	0	0	0	1	0	1	0	0	0	1	0	0	0	1	1	0	0	0	0	0	0	0	0	0	1	0	0	1	0	0	0
OG0000058 | SSVLassen-gp23 | T6*	1	0	0	0	0	0	0	0	0	0	0	0	0	0	0	0	0	0	0	0	1	1	0	1	0	0	1	0	0	0	0	0	1	0	0	0	0	0	0	0	0	0	0	0	0	0	0	0	0
OG0000059 | SSV1gp32_C102| T9	1	0	0	0	1	1	0	0	0	0	0	1	0	0	0	0	0	0	0	0	0	0	0	0	0	0	0	0	0	0	0	0	0	1	0	0	0	0	0	1	0	0	0	0	0	0	0	0	0
OG0000060 | SSV12gp30_HTH	0	0	1	0	0	1	1	0	0	0	0	1	0	1	0	0	0	0	0	0	0	0	0	0	0	0	0	0	0	0	0	0	0	0	0	0	0	0	0	0	0	0	0	0	0	0	0	1	0
OG0000061 | SSV1gp20_A291_SSV1toxin | T3	0	0	1	0	0	0	0	0	1	0	0	1	0	1	0	0	0	1	0	0	0	0	0	0	0	0	0	0	0	0	0	0	0	0	0	0	0	0	0	1	0	0	0	0	0	0	0	0	0
OG0000062 | SSV1gp08_E51_RHH | T5	0	0	0	1	0	1	1	0	0	0	0	1	0	0	0	0	0	1	0	0	0	0	0	0	0	0	0	0	0	0	0	0	0	0	0	0	0	0	0	1	0	0	0	0	0	0	0	0	0
OG0000063 | NL01B.C01.01.SSVgp04	0	0	0	0	0	0	0	0	0	0	0	0	0	0	0	0	0	0	1	0	1	0	1	0	0	1	1	0	0	1	0	0	0	0	0	0	0	0	0	0	0	0	0	0	0	0	0	0	0
OG0000064 | SSV2gp14 | T5	1	1	0	0	0	0	0	0	1	0	0	0	0	0	0	0	0	0	0	0	0	0	0	0	0	0	0	0	0	0	0	0	0	0	0	0	0	1	0	0	1	0	0	0	0	0	0	0	0
OG0000065 | SSVLassen-gp16 | T5*	1	0	0	0	0	0	0	0	1	0	0	0	0	0	0	0	0	0	0	1	0	0	0	0	1	0	0	0	0	0	0	0	0	0	0	0	0	0	0	0	0	1	0	0	0	0	0	0	0
OG0000066 | SSV12gp39 | T5*	0	0	1	0	1	0	0	0	0	0	0	0	0	1	0	0	0	0	0	0	0	0	0	0	0	0	0	0	0	0	0	0	0	0	0	0	0	0	0	0	0	0	0	0	0	1	0	1	0
OG0000067 | SSV12gp38 | T5*	0	0	1	0	1	0	0	0	0	0	0	0	0	1	0	0	0	0	0	0	0	0	0	0	0	0	0	0	0	0	0	0	0	0	0	0	0	0	0	0	0	0	0	0	0	1	0	1	0
OG0000068 | SSV12gp32 | T5*	0	0	1	0	1	0	0	0	0	0	0	0	0	1	0	0	0	0	0	0	0	0	0	0	0	0	0	0	0	0	0	0	0	0	0	0	0	0	0	0	0	0	0	0	0	1	0	1	0
OG0000069 | SSV12gp17	0	0	1	0	0	0	0	0	1	0	0	1	0	1	0	0	0	1	0	0	0	0	0	0	0	0	0	0	0	0	0	0	0	0	0	0	0	0	0	0	0	0	0	0	0	0	0	0	0
OG0000070 | M03042gp12	0	0	0	1	0	1	1	0	0	0	0	1	0	0	0	0	0	1	0	0	0	0	0	0	0	0	0	0	0	0	0	0	0	0	0	0	0	0	0	0	0	0	0	0	0	0	0	0	0
OG0000071 | M03042gp10	0	0	0	1	0	1	1	0	0	0	0	1	0	0	0	0	0	1	0	0	0	0	0	0	0	0	0	0	0	0	0	0	0	0	0	0	0	0	0	0	0	0	0	0	0	0	0	0	0
OG0000072 | M03042gp08_RHH	0	0	0	1	0	1	1	0	0	0	0	1	0	0	0	0	0	1	0	0	0	0	0	0	0	0	0	0	0	0	0	0	0	0	0	0	0	0	0	0	0	0	0	0	0	0	0	0	0
OG0000073 | M03042gp06	0	0	0	1	0	1	1	0	0	0	0	1	0	0	0	0	0	1	0	0	0	0	0	0	0	0	0	0	0	0	0	0	0	0	0	0	0	0	0	0	0	0	0	0	0	0	0	0	0
OG0000074 | NL13C0102gp08	0	0	0	0	0	0	0	0	0	0	0	0	0	0	0	0	0	0	0	0	0	1	0	1	0	0	0	1	0	0	0	1	1	0	0	0	0	0	0	0	0	0	0	0	0	0	0	0	0
OG0000076 | SSV3gp10 | T5*	0	1	0	0	0	0	0	0	0	0	0	0	0	0	0	0	0	0	0	0	0	0	0	0	0	0	0	0	0	0	0	0	0	0	0	0	0	0	0	0	0	0	0	1	1	0	1	0	0
OG0000077 | SSV12gp20 | T6*	0	0	1	0	0	0	0	0	1	0	0	1	0	0	0	0	0	1	0	0	0	0	0	0	0	0	0	0	0	0	0	0	0	0	0	0	0	0	0	0	0	0	0	0	0	0	0	0	0
OG0000078 | SSV2gp05-gp08 | T5	0	0	0	0	0	0	0	0	0	0	0	0	0	0	0	0	0	0	0	0	0	0	0	0	0	0	0	0	0	0	0	0	0	0	0	0	0	0	0	0	4	0	0	0	0	0	0	0	0
OG0000079 | SSV2gp17_AcrID | T6	0	1	0	0	0	0	0	0	0	0	0	0	0	0	0	0	0	0	0	0	0	0	0	0	0	0	0	0	0	0	0	0	0	0	0	0	0	0	0	0	1	0	0	0	0	0	1	0	0
OG0000080 | SSV12gp41 | T5*	0	0	1	0	1	0	0	0	0	0	0	0	0	1	0	0	0	0	0	0	0	0	0	0	0	0	0	0	0	0	0	0	0	0	0	0	0	0	0	0	0	0	0	0	0	0	0	0	0
OG0000081 | SSV12gp37 | T5*	0	0	1	0	1	0	0	0	0	0	0	0	0	1	0	0	0	0	0	0	0	0	0	0	0	0	0	0	0	0	0	0	0	0	0	0	0	0	0	0	0	0	0	0	0	0	0	0	0
OG0000082 | SSV12gp36 | T5*	0	0	1	0	1	0	0	0	0	0	0	0	0	1	0	0	0	0	0	0	0	0	0	0	0	0	0	0	0	0	0	0	0	0	0	0	0	0	0	0	0	0	0	0	0	0	0	0	0
OG0000083 | SSV12gp31 | T5*	0	0	1	0	1	0	0	0	0	0	0	0	0	1	0	0	0	0	0	0	0	0	0	0	0	0	0	0	0	0	0	0	0	0	0	0	0	0	0	0	0	0	0	0	0	0	0	0	0
OG0000084 | SSV13gp03 |	0	0	0	1	0	0	0	0	1	0	0	0	0	0	0	0	0	1	0	0	0	0	0	0	0	0	0	0	0	0	0	0	0	0	0	0	0	0	0	0	0	0	0	0	0	0	0	0	0
OG0000085 | SSV10gp36 | T6	0	0	0	0	0	0	0	0	0	0	0	0	0	0	0	0	0	0	0	1	0	0	0	0	0	0	0	0	0	0	0	0	0	1	1	0	0	0	0	0	0	0	0	0	0	0	0	0	0
OG0000086 | SSV10gp19 | T9	0	0	0	0	0	0	0	0	0	0	0	0	0	0	0	0	0	0	0	0	0	0	0	0	0	0	0	0	1	0	0	0	0	1	1	0	0	0	0	0	0	0	0	0	0	0	0	0	0
OG0000087	0	0	0	0	0	0	0	0	0	0	0	0	0	0	0	0	0	0	0	0	0	0	0	0	0	0	0	0	0	0	0	0	0	0	0	1	0	0	0	0	0	0	0	0	0	1	1	0	0
OG0000088	0	0	0	0	0	0	0	0	0	0	0	0	0	0	0	0	0	0	0	0	0	0	0	0	0	0	0	0	0	0	0	0	0	0	0	1	0	0	0	0	0	0	0	0	0	1	1	0	0
OG0000089 | SSV1gp11_F112_HTH | T5	0	0	0	0	0	0	0	0	0	0	0	0	0	0	0	0	0	0	0	0	0	0	0	0	0	0	0	0	0	0	0	0	0	0	0	1	1	0	0	1	0	0	0	0	0	0	0	0	0
OG0000090	0	0	0	0	0	0	0	0	0	0	0	0	0	0	0	0	0	0	0	0	0	0	0	0	0	0	0	0	0	0	0	0	0	0	0	0	0	0	1	0	0	0	0	1	1	0	0	0	0
OG0000091 | SSVLassen-gp13 | T5*	1	0	0	0	0	1	0	0	0	0	0	0	0	0	0	0	0	0	0	0	0	0	0	0	0	0	0	0	0	0	0	0	0	0	0	0	0	0	0	0	0	0	0	0	0	0	0	0	0
OG0000092 | SSV12gp19 | T6*	0	0	1	0	0	0	0	0	1	0	0	0	0	0	0	0	0	0	0	0	0	0	0	0	0	0	0	0	0	0	0	0	0	0	0	0	0	0	0	0	0	0	0	0	0	0	0	0	0
OG0000093 | SSV13gp04_AcrIII	0	0	0	1	0	0	0	0	1	0	0	0	0	0	0	0	0	0	0	0	0	0	0	0	0	0	0	0	0	0	0	0	0	0	0	0	0	0	0	0	0	0	0	0	0	0	0	0	0
OG0000094 | SSV15gp01	0	0	0	0	0	1	1	0	0	0	0	0	0	0	0	0	0	0	0	0	0	0	0	0	0	0	0	0	0	0	0	0	0	0	0	0	0	0	0	0	0	0	0	0	0	0	0	0	0
OG0000095 | M03042gp01	0	0	0	0	0	0	0	0	1	0	0	1	0	0	0	0	0	0	0	0	0	0	0	0	0	0	0	0	0	0	0	0	0	0	0	0	0	0	0	0	0	0	0	0	0	0	0	0	0
OG0000096 | M03042gp22 | T6*	0	0	0	0	0	0	0	0	0	0	0	1	0	0	0	0	0	1	0	0	0	0	0	0	0	0	0	0	0	0	0	0	0	0	0	0	0	0	0	0	0	0	0	0	0	0	0	0	0
OG0000097 | NL13C0102gp18	0	0	0	0	0	0	0	0	0	0	0	0	0	0	0	0	0	0	0	1	0	0	0	0	0	0	0	0	0	0	0	1	0	0	0	0	0	0	0	0	0	0	0	0	0	0	0	0	0
OG0000098 | NL13C0102gp19	0	0	0	0	0	0	0	0	0	0	0	0	0	0	0	0	0	0	0	1	0	0	0	0	0	0	0	0	0	0	0	1	0	0	0	0	0	0	0	0	0	0	0	0	0	0	0	0	0
OG0000099 | SSV10gp21 | T9	0	0	0	0	0	0	0	0	0	0	0	0	0	0	0	0	0	0	0	0	0	0	0	0	0	0	0	0	0	0	0	0	0	1	1	0	0	0	0	0	0	0	0	0	0	0	0	0	0
OG0000100 | SSV10gp12 | T9	0	0	0	0	0	0	0	0	0	0	0	0	0	0	0	0	0	0	0	0	0	0	0	0	0	0	0	0	0	0	0	0	0	1	1	0	0	0	0	0	0	0	0	0	0	0	0	0	0
OG0000101 | SSV10gp11_OrfA	0	0	0	0	0	0	0	0	0	0	0	0	0	0	0	0	0	0	0	0	0	0	0	0	0	0	0	0	0	0	0	0	0	1	1	0	0	0	0	0	0	0	0	0	0	0	0	0	0
OG0000102 | SSV10gp10_OrfB	0	0	0	0	0	0	0	0	0	0	0	0	0	0	0	0	0	0	0	0	0	0	0	0	0	0	0	0	0	0	0	0	0	1	1	0	0	0	0	0	0	0	0	0	0	0	0	0	0
OG0000103 | SSV10gp06 | T5*	0	0	0	0	0	0	0	0	0	0	0	0	0	0	0	0	0	0	0	0	0	0	0	0	0	0	0	0	0	0	0	0	0	1	1	0	0	0	0	0	0	0	0	0	0	0	0	0	0
OG0000104 | SSV10gp05 | T5*	0	0	0	0	0	0	0	0	0	0	0	0	0	0	0	0	0	0	0	0	0	0	0	0	0	0	0	0	0	0	0	0	0	1	1	0	0	0	0	0	0	0	0	0	0	0	0	0	0
OG0000105	0	0	0	0	0	0	0	0	0	0	0	0	0	0	0	0	0	0	0	0	0	0	0	0	0	0	0	0	0	0	0	0	0	0	0	1	1	0	0	0	0	0	0	0	0	0	0	0	0
OG0000106	0	0	0	0	0	0	0	0	0	0	0	0	0	0	0	0	0	0	0	0	0	0	0	0	0	0	0	0	0	0	0	0	0	0	0	1	1	0	0	0	0	0	0	0	0	0	0	0	0
OG0000107	0	0	0	0	0	0	0	0	0	0	0	0	0	0	0	0	0	0	0	0	0	0	0	0	0	0	0	0	0	0	0	0	0	0	0	0	0	0	0	0	0	0	0	1	1	0	0	0	0
OG0000108	0	0	0	0	0	0	0	0	0	0	0	0	0	0	0	0	0	0	0	0	0	0	0	0	0	0	0	0	0	0	0	0	0	0	0	0	0	0	0	0	0	0	0	0	0	1	1	0	0
OG0000109	0	0	0	0	0	0	0	0	0	0	0	0	0	0	0	0	0	0	0	0	0	0	0	0	0	0	0	0	0	0	0	0	0	0	0	0	0	0	0	0	0	0	0	0	0	0	0	0	2

## Sheet: SF3
Supplementary file S3. Accession numbers of proteins of the different orthologous groups of the Fuselloviridae
Hierarchical orthogroup	Orthogroup	Reference protein	Reference virus	Reference protein name	SSV-Lassen_KY563228.1	SSV3_KY579375.1	SSV12_MK054204.1	SSV13_MK054205.1	SSV14_MK054206.1	SSV15_MK054207.1	SSV17_MK054208.1	M.12.04.SSV_MK054209.1	M.14.25.SSV_MK054210.1	M.16.12.SSV_MK054211.1	M.03.0.27.SSV_MK054212.1	M.03.0.42.SSV_MK054213.1	M.03.2.5.SSV_MK054214.1	M.04.0.13.SSV_MK054215.1	M.04.0.29.SSV_MK054216.1	M.04.0.37.SSV_MK054217.1	M.06.0.8v1.SSV_MK054218.1	M.06.0.8v2.SSV_MK054219.1	NL01B.C01.01.SSV_MK054220.1	NL01B.C01.03.SSV_MK054221.1	NL01B.C01.05.SSV_MK054222.1	NL01B.C01.06.SSV_MK054223.1	NL01B.C01.07.SSV_MK054224.1	NL01B.C01.09.SSV_MK054225.1	NL01B.C01.14.SSV_MK054227.1	NL01B.C01.18.SSV_MK054228.1	NL01B.C01.20.SSV_MK054229.1	NL01B.C01.22.SSV_MK054230.1	NL01B.C01.24.SSV_MK054231.1	NL03.C02.01.SSV_MK054232.1	NL03.C02.05.SSV_MK054233.1	NL13.C01.02.SSV_MK054234.1	NL13.C01.04.SSV_MK054235.1	SSV10_MK054236.1	SSV11_MK054237.1	SSV19_MN496305.1	SSV20_MN496306.1	SSV21_MN496307.1	SSV22_MN496308.1	SSV1_NC_001338.1	SSV2_NC_005265.1	SSV-RH_NC_005360.1	SSV-Kamchatka_NC_005361.1	SSV4_NC_009986.1	SSV5_NC_011217.1
N0.HOG0000000	OG0000000	NP_039798.1	SSV1	SSV1gp22_VP4_C792	AQQ16857.1	AQQ16884.1	AZG03038.1	AZG03092.1	AZG03130.1	AZG03168.1	AZG03195.1	AZG03231.1	AZG03254.1	AZG03291.1	AZG03310.1	AZG03347.1	AZG03370.1	AZG03405.1	AZG03428.1	AZG03453.1	AZG03477.1	AZG03515.1	AZG03547.1	AZG03575.1	AZG03609.1	AZG03642.1	AZG03683.1	AZG03713.1, AZG03712.1	AZG03785.1	AZG03819.1, AZG03823.1	AZG03851.1	AZG03892.1, AZG03893.1	AZG03927.1	AZG03961.1	AZG03992.1	AZG04026.1	AZG04052.1	AZG04102.1	AZG04115.1	QGA87226.1	QGA87251.1	QGA87277.1	QGA87303.1	NP_039798.1	NP_944478.1	NP_963957.1	NP_963992.1	YP_001552179.1	YP_002221466.1
N0.HOG0000001	OG0000001	NP_039778.1	SSV1	SSV1gp02_Integrase	AQQ16859.1	AQQ16890.1	AZG03026.1	AZG03104.1	AZG03144.1	AZG03181.1	AZG03182.1	AZG03219.1	AZG03242.1	AZG03278.1	AZG03322.1	AZG03359.1	AZG03382.1	AZG03417.1	AZG03443.1	AZG03466.1	AZG03489.1	AZG03527.1	AZG03563.1, AZG03561.1	AZG03564.1	AZG03594.1, AZG03596.1	AZG03629.1	AZG03697.1	AZG03698.1	AZG03799.1	AZG03837.1	AZG03838.1	AZG03907.1	AZG03940.1	AZG03973.1	AZG04006.1	AZG04040.1	AZG04041.1	AZG04083.1	AZG04133.1	QGA87215.1	QGA87239.1	QGA87264.1	QGA87290.1	NP_039778.1	NP_944456.1	NP_963933.1	NP_963973.1	YP_001552191.1	YP_002221478.1
N0.HOG0000002	OG0000002	NP_039807.1	SSV1	SSV1gp33_A153	AQQ16855.1	AQQ16863.1	AZG03028.1	AZG03102.1	AZG03142.1	AZG03179.1	AZG03184.1	AZG03221.1	AZG03244.1	AZG03280.1	AZG03320.1	AZG03357.1	AZG03380.1	AZG03415.1	AZG03440.1	AZG03464.1	AZG03487.1	AZG03525.1	AZG03557.1	AZG03566.1	AZG03600.1	AZG03633.1	AZG03693.1	AZG03702.1	AZG03795.1	AZG03833.1	AZG03842.1	AZG03903.1	AZG03938.1	AZG03971.1	AZG04002.1	AZG04036.1	AZG04043.1	AZG04089.1	AZG04127.1	QGA87213.1	QGA87237.1	QGA87262.1	QGA87288.1	NP_039807.1	NP_944454.1	NP_963930.1	NP_963971.1	YP_001552189.1	YP_002221476.1
N0.HOG0000003	OG0000003	B-115.12172-12619bp	SSV1	SSV1-B115	AQQ16854.1	AQQ16887.1	AZG03034.1	AZG03095.1	AZG03134.1	AZG03171.1	AZG03191.1	AZG03227.1	AZG03250.1	AZG03287.1	AZG03314.1	AZG03350.1	AZG03374.1	AZG03409.1	AZG03431.1	AZG03457.1	AZG03481.1	AZG03518.1	AZG03550.1	AZG03572.1	AZG03606.1	AZG03639.1	AZG03686.1	AZG03708.1	AZG03788.1	AZG03826.1	AZG03848.1	AZG03896.1	AZG03930.1	AZG03964.1	AZG03995.1	AZG04029.1	AZG04049.1	AZG04099.1	AZG04118.1	QGA87229.1	QGA87254.1	QGA87280.1	QGA87306.1	B-115.12172.12619	NP_944481.1	NP_963960.1	NP_963995.1	YP_001552182.1	YP_002221469.1
N0.HOG0000004	OG0000004	NP_039800.1	SSV1	SSV1gp24_C166	AQQ16853.1	AQQ16886.1	AZG03035.1	AZG03094.1	AZG03133.1	AZG03170.1	AZG03192.1	AZG03228.1	AZG03251.1	AZG03288.1	AZG03313.1	AZG03349.1	AZG03373.1	AZG03408.1	AZG03430.1	AZG03456.1	AZG03480.1	AZG03517.1	AZG03549.1	AZG03573.1	AZG03607.1	AZG03640.1	AZG03685.1	AZG03709.1	AZG03787.1	AZG03825.1	AZG03849.1	AZG03895.1	AZG03929.1	AZG03963.1	AZG03994.1	AZG04028.1	AZG04050.1	AZG04100.1	AZG04117.1	QGA87228.1	QGA87253.1	QGA87279.1	QGA87305.1	NP_039800.1	NP_944480.1	NP_963959.1	NP_963994.1	YP_001552181.1	YP_002221468.1
N0.HOG0000005	OG0000005	NP_039795.1	SSV1	SSV1gp19_B129_ZF-C2H2	AQQ16848.1	AQQ16880.1	AZG03044.1	AZG03087.1	AZG03125.1	AZG03166.1	AZG03199.1	AZG03236.1	AZG03259.1	AZG03295.1	AZG03305.1	AZG03342.1	AZG03365.1	AZG03402.1	AZG03423.1	AZG03449.1	AZG03472.1	AZG03510.1	AZG03543.1	AZG03579.1	AZG03613.1	AZG03646.1	AZG03679.1	AZG03717.1	AZG03781.1	AZG03815.1	AZG03855.1	AZG03888.1	AZG03923.1	AZG03957.1	AZG03988.1	AZG04022.1	AZG04056.1	AZG04107.1	AZG04147.1	QGA87224.1	QGA87250.1	QGA87276.1	QGA87302.1	NP_039795.1	NP_944475.1	NP_963952.1	NP_963988.1	YP_001552209.1	YP_002221496.1
N0.HOG0000006	OG0000006	NP_039777.1	SSV1	SSV1gp01_B251_pSSVxgp03	AQQ16827.1	AQQ16864.1	AZG03027.1	AZG03103.1	AZG03143.1	AZG03180.1	AZG03183.1	AZG03220.1	AZG03243.1	AZG03279.1	AZG03321.1	AZG03358.1	AZG03381.1	AZG03416.1	AZG03442.1	AZG03465.1	AZG03488.1	AZG03526.1	AZG03558.1	AZG03565.1	AZG03599.1	AZG03632.1	AZG03694.1	AZG03701.1	AZG03796.1	AZG03834.1	AZG03841.1	AZG03904.1	AZG03939.1	AZG03972.1	AZG04003.1	AZG04037.1	AZG04042.1	AZG04088.1	AZG04128.1	QGA87214.1	QGA87238.1	QGA87263.1	QGA87289.1	NP_039777.1	NP_944455.1	NP_963931.1	NP_963972.1	YP_001552190.1	YP_002221477.1
N0.HOG0000007	OG0000007	NP_039803.1	SSV1	SSV1gp29_A82_DUF5493_SSV9toxin	AQQ16822.1	AQQ16860.1	AZG03031.1	AZG03099.1	AZG03138.1	AZG03175.1	AZG03187.1	AZG03224.1	AZG03247.1	AZG03283.1	AZG03317.1	AZG03353.1	AZG03377.1	AZG03412.1	AZG03435.1	AZG03461.1	AZG03484.1	AZG03522.1	AZG03554.1	AZG03569.1	AZG03603.1	AZG03636.1	AZG03690.1	AZG03705.1	AZG03792.1	AZG03830.1	AZG03845.1	AZG03900.1	AZG03934.1	AZG03968.1	AZG03999.1	AZG04033.1	AZG04046.1	AZG04094.1	AZG04123.1	QGA87209.1	QGA87233.1	QGA87258.1	QGA87284.1	NP_039803.1	NP_944484.1	NP_963926.1	NP_963967.1	YP_001552185.1	YP_002221472.1
N0.HOG0000008	OG0000008	NP_039805.1	SSV1	SSV1gp31_B277_SSV9p04	AQQ16825.1		AZG03029.1	AZG03101.1	AZG03140.1	AZG03177.1	AZG03185.1	AZG03222.1	AZG03245.1	AZG03281.1	AZG03319.1	AZG03355.1	AZG03379.1	AZG03414.1	AZG03439.1	AZG03463.1	AZG03486.1	AZG03524.1	AZG03556.1	AZG03567.1	AZG03601.1	AZG03634.1	AZG03692.1	AZG03703.1	AZG03794.1	AZG03832.1	AZG03843.1	AZG03902.1	AZG03937.1	AZG03970.1	AZG04001.1	AZG04035.1	AZG04044.1	AZG04091.1	AZG04126.1	QGA87212.1	QGA87236.1	QGA87261.1	QGA87287.1	NP_039805.1	NP_944453.1	NP_963929.1	NP_963970.1	YP_001552188.1	YP_002221475.1
N0.HOG0000009	OG0000009	AZG04093.1	SSV1	SSV1-A92_SSV9p03	AQQ16824.1	AQQ16862.1	AZG03030.1	AZG03100.1	AZG03139.1	AZG03176.1	AZG03186.1	AZG03223.1	AZG03246.1	AZG03282.1	AZG03318.1	AZG03354.1	AZG03378.1	AZG03413.1	AZG03438.1	AZG03462.1	AZG03485.1	AZG03523.1	AZG03555.1	AZG03568.1	AZG03602.1	AZG03635.1	AZG03691.1	AZG03704.1	AZG03793.1	AZG03831.1	AZG03844.1	AZG03901.1	AZG03936.1	AZG03969.1	AZG04000.1	AZG04034.1	AZG04045.1	AZG04093.1	AZG04125.1	QGA87211.1	QGA87235.1	QGA87260.1	QGA87286.1		NP_944486.1	NP_963928.1	NP_963969.1	YP_001552187.1	YP_002221474.1
N0.HOG0000010	OG0000010	NP_039799.1	SSV1	SSV1gp23_B78_DUF5489	AQQ16852.1	AQQ16885.1	AZG03037.1	AZG03093.1	AZG03132.1	AZG03169.1	AZG03194.1	AZG03230.1	AZG03253.1	AZG03290.1	AZG03312.1	AZG03348.1	AZG03372.1	AZG03407.1	AZG03429.1	AZG03455.1	AZG03479.1	AZG03516.1	AZG03548.1	AZG03574.1	AZG03608.1	AZG03641.1	AZG03684.1	AZG03710.1	AZG03786.1	AZG03824.1	AZG03850.1	AZG03894.1	AZG03928.1	AZG03962.1	AZG03993.1	AZG04027.1	AZG04051.1	AZG04101.1	AZG04116.1		QGA87252.1	QGA87278.1	QGA87304.1	NP_039799.1	NP_944479.1	NP_963958.1	NP_963993.1	YP_001552180.1	YP_002221467.1
N0.HOG0000011	OG0000011	NP_039791.1	SSV1	SSV1gp15_C80_RHH	AQQ16844.1	AQQ16876.1	AZG03050.1	AZG03082.1	AZG03120.1	AZG03161.1	AZG03204.1		AZG03264.1			AZG03337.1		AZG03397.1				AZG03504.1	AZG03539.1	AZG03585.1	AZG03617.1	AZG03650.1	AZG03675.1	AZG03721.1	AZG03777.1	AZG03811.1	AZG03859.1	AZG03884.1	AZG03919.1	AZG03953.1	AZG03984.1	AZG04018.1	AZG04060.1	AZG04113.1	AZG04141.1	QGA87223.1	QGA87247.1	QGA87273.1	QGA87299.1	NP_039791.1	NP_944470.1	NP_963947.1	NP_963983.1	YP_001552204.1	YP_002221491.1
N0.HOG0000012	OG0000012	VP1.12567-13001	SSV1	SSV1-VP1		AQQ16888.1	AZG03033.1	AZG03096.1	AZG03135.1	AZG03172.1			AZG03249.1	AZG03286.1		AZG03351.1		AZG03410.1		AZG03458.1	AZG03482.1	AZG03519.1	AZG03551.1	AZG03571.1	AZG03605.1	AZG03638.1	AZG03687.1	AZG03707.1	AZG03789.1	AZG03827.1	AZG03847.1	AZG03897.1	AZG03931.1	AZG03965.1	AZG03996.1	AZG04030.1	AZG04048.1	AZG04098.1	AZG04119.1	QGA87230.1		QGA87281.1		VP1.12567-13001	NP_944482.1	NP_963961.1		YP_001552183.1	YP_002221470.1
N0.HOG0000013	OG0000013	NP_039789.1	SSV1	SSV1gp13_A100	AQQ16841.1	AQQ16874.1	AZG03052.1	AZG03080.1	AZG03118.1	AZG03159.1	AZG03206.1		AZG03265.1			AZG03335.1		AZG03395.1				AZG03502.1	AZG03536.1	AZG03586.1	AZG03620.1	AZG03653.1	AZG03672.1	AZG03724.1	AZG03776.1	AZG03808.1	AZG03862.1	AZG03881.1	AZG03917.1	AZG03951.1	AZG03982.1	AZG04015.1	AZG04065.1	AZG04075.1	AZG04140.1		QGA87246.1	QGA87272.1	QGA87298.1	NP_039789.1	NP_944468.1	NP_963942.1	NP_963982.1	YP_001552202.1	YP_002221489.1
N0.HOG0000014	OG0000014	NP_039794.1	SSV1	SSV1gp18_C102_ZF	AQQ16846.1	AQQ16878.1	AZG03047.1	AZG03085.1	AZG03123.1	AZG03164.1	AZG03201.1		AZG03261.1			AZG03340.1		AZG03400.1				AZG03507.1	AZG03541.1	AZG03583.1	AZG03615.1	AZG03648.1	AZG03677.1	AZG03719.1	AZG03779.1	AZG03813.1	AZG03857.1	AZG03886.1	AZG03921.1	AZG03955.1	AZG03986.1	AZG04020.1	AZG04058.1	AZG04111.1	AZG04143.1		QGA87249.1	QGA87275.1	QGA87301.1	NP_039794.1	NP_944473.1	NP_963949.1	NP_963986.1	YP_001552207.1	YP_002221494.1
N0.HOG0000015	OG0000015	AZG04097.1	SSV10	SSV10gp23_VP3		AQQ16889.1	AZG03032.1	AZG03097.1	AZG03136.1	AZG03173.1	AZG03189.1		AZG03248.1	AZG03285.1		AZG03352.1		AZG03411.1		AZG03459.1	AZG03483.1	AZG03520.1	AZG03552.1	AZG03570.1	AZG03604.1	AZG03637.1	AZG03688.1	AZG03706.1	AZG03790.1	AZG03828.1	AZG03846.1	AZG03898.1	AZG03932.1	AZG03966.1	AZG03997.1	AZG04031.1	AZG04047.1	AZG04097.1	AZG04120.1	QGA87231.1		QGA87282.1	QGA87308.1		NP_944483.1	NP_963962.1		YP_001552184.1	YP_002221471.1
N0.HOG0000016	OG0000016	NP_039792.1	SSV1	SSV1gp16_A79_ZF-C2H2	AQQ16845.1		AZG03049.1	AZG03083.1	AZG03121.1	AZG03162.1	AZG03203.1		AZG03263.1			AZG03338.1		AZG03398.1				AZG03505.1	AZG03540.1	AZG03584.1	AZG03616.1	AZG03649.1	AZG03676.1	AZG03720.1	AZG03778.1	AZG03812.1	AZG03858.1	AZG03885.1	AZG03920.1	AZG03954.1	AZG03985.1	AZG04019.1	AZG04059.1	AZG04112.1	AZG04142.1					NP_039792.1	NP_944471.1	NP_963948.1	NP_963984.1	YP_001552205.1	YP_002221492.1
N0.HOG0000017	OG0000017	AZG04106.1	SSV10	SSV10gp32	AQQ16849.1	AQQ16881.1		AZG03088.1	AZG03126.1	AZG03167.1	AZG03198.1	AZG03235.1		AZG03294.1	AZG03306.1		AZG03366.1		AZG03424.1	AZG03450.1	AZG03473.1		AZG03544.1	AZG03578.1	AZG03612.1	AZG03645.1	AZG03680.1	AZG03716.1	AZG03782.1	AZG03816.1	AZG03854.1	AZG03889.1	AZG03924.1	AZG03958.1	AZG03989.1	AZG04023.1	AZG04055.1	AZG04106.1	AZG04148.1							NP_963953.1	NP_963989.1	YP_001552210.1	YP_002221497.1
N0.HOG0000018	OG0000018	AZG04110.1	SSV10	SSV10gp35_SIRV2gp19	AQQ16847.1	AQQ16879.1	AZG03045.1	AZG03086.1	AZG03124.1	AZG03165.1	AZG03200.1	AZG03237.1	AZG03260.1	AZG03296.1	AZG03304.1	AZG03341.1	AZG03364.1	AZG03401.1	AZG03422.1	AZG03448.1	AZG03471.1	AZG03509.1		AZG03582.1														AZG04110.1	AZG04145.1						NP_944474.1	NP_963950.1	NP_963987.1	YP_001552208.1	YP_002221495.1
N0.HOG0000019	OG0000019	AZG04105.1	SSV10	SSV10gp31_SSV11_p29_toxin	AQQ16850.1			AZG03089.1				AZG03234.1			AZG03307.1		AZG03367.1		AZG03425.1		AZG03474.1		AZG03545.1		AZG03611.1	AZG03644.1	AZG03681.1	AZG03715.1	AZG03783.1	AZG03817.1	AZG03853.1	AZG03890.1	AZG03925.1	AZG03959.1	AZG03990.1		AZG04054.1	AZG04105.1	AZG04149.1						NP_944476.1	NP_963954.1
N0.HOG0000020	OG0000020	AZG04081.1	SSV10	SSV10gp07_HTH			AZG03057.1		AZG03113.1									AZG03391.1					AZG03530.1		AZG03626.1	AZG03658.1	AZG03665.1	AZG03730.1		AZG03802.1	AZG03869.1	AZG03875.1	AZG03911.1	AZG03943.1, AZG03944.1	AZG03976.1	AZG04010.1	AZG04070.1	AZG04081.1	AZG04135.1								NP_963978.1, NP_963977.1
N0.HOG0000021	OG0000021	AZG04104.1	SSV10	SSV10gp30	AQQ16851.1																		AZG03546.1		AZG03610.1	AZG03643.1	AZG03682.1	AZG03714.1	AZG03784.1	AZG03818.1	AZG03852.1	AZG03891.1	AZG03926.1	AZG03960.1	AZG03991.1		AZG04053.1	AZG04103.1, AZG04104.1	AZG04114.1							NP_963956.1, NP_963955.1
N0.HOG0000022	OG0000022	NP_039783.1	SSV1	SSV1gp07_F93_HTH				AZG03076.1		AZG03155.1	AZG03210.1					AZG03331.1						AZG03498.1	AZG03535.1	AZG03587.1	AZG03621.1		AZG03670.1		AZG03775.1	AZG03807.1	AZG03864.1		AZG03915.1	AZG03949.1	AZG03980.1			AZG04076.1, AZG04077.1	AZG04139.1					NP_039783.1			NP_963981.1
N0.HOG0000023	OG0000023	AZG04078.1	SSV10	SSV10gp04					AZG03106.1									AZG03384.1					AZG03534.1	AZG03588.1	AZG03622.1	AZG03661.1	AZG03669.1	AZG03733.1	AZG03774.1	AZG03806.1	AZG03865.1	AZG03872.1	AZG03914.1	AZG03948.1	AZG03979.1	AZG04007.1	AZG04073.1	AZG04078.1	AZG04138.1
N0.HOG0000024	OG0000024	NP_039786.1	SSV1	SSV1gp09_HTH	AQQ16833.1	AQQ16867.1		AZG03071.1		AZG03149.1	AZG03215.1		AZG03273.1			AZG03326.1						AZG03493.1		AZG03592.1					AZG03770.1											QGA87217.1	QGA87241.1	QGA87266.1	QGA87292.1	NP_039786.1	NP_944464.1	NP_963935.1		YP_001552194.1	YP_002221481.1
N0.HOG0000025	OG0000025	AZG04108.1	SSV10	SSV10gp34	AQQ16828.1																		AZG03542.1	AZG03580.1	AZG03614.1	AZG03647.1	AZG03678.1	AZG03718.1	AZG03780.1	AZG03814.1	AZG03856.1	AZG03887.1	AZG03922.1	AZG03956.1	AZG03987.1	AZG04021.1	AZG04057.1	AZG04108.1	AZG04146.1							NP_963951.1
N0.HOG0000026	OG0000026	NP_039793.1	SSV1	SSV1gp17_A45		AQQ16877.1	AZG03048.1	AZG03084.1	AZG03122.1	AZG03163.1	AZG03202.1		AZG03262.1			AZG03339.1		AZG03399.1				AZG03506.1																			QGA87248.1	QGA87274.1	QGA87300.1	NP_039793.1	NP_944472.1		NP_963985.1	YP_001552206.1	YP_002221493.1
N0.HOG0000027	OG0000027	AZG03327.1	M.03.0.42.SSV	M03042gp05	AQQ16834.1	AQQ16869.1		AZG03072.1		AZG03150.1	AZG03214.1		AZG03272.1			AZG03327.1						AZG03494.1		AZG03591.1					AZG03771.1												QGA87242.1	QGA87267.1	QGA87293.1			NP_963936.1		YP_001552196.1	YP_002221483.1
N0.HOG0000028	OG0000028	AZG03336.1	M.03.0.42.SSV	M03042gp14	AQQ16843.1			AZG03081.1								AZG03336.1							AZG03538.1		AZG03618.1	AZG03651.1	AZG03674.1	AZG03722.1		AZG03810.1	AZG03860.1	AZG03883.1				AZG04017.1	AZG04061.1									NP_963946.1, NP_963944.1
N0.HOG0000029	OG0000029	NP_039797.1	SSV1	SSV1gp21_C124		AQQ16883.1		AZG03091.1	AZG03129.1		AZG03196.1	AZG03232.1		AZG03292.1	AZG03309.1		AZG03369.1		AZG03427.1	AZG03452.1	AZG03476.1																							NP_039797.1			NP_963991.1	YP_001552212.1	YP_002221499.1
N0.HOG0000030	OG0000030	AZG04082.1	SSV10	SSV10gp08_HTH																			AZG03529.1		AZG03627.1	AZG03657.1	AZG03664.1	AZG03729.1		AZG03801.1	AZG03870.1	AZG03876.1	AZG03910.1	AZG03942.1	AZG03975.1	AZG04011.1	AZG04069.1	AZG04082.1	AZG04134.1
N0.HOG0000031	OG0000031	AQQ16856.1, AQQ16858.1	SSV-Lassen	SSVLassen-gp37-gp38_VP1_VP3	AQQ16856.1, AQQ16858.1							AZG03226.1, AZG03225.1			AZG03315.1, AZG03316.1		AZG03375.1, AZG03376.1		AZG03433.1, AZG03434.1																						QGA87255.1, QGA87256.1						NP_963996.1, NP_963997.1
N0.HOG0000032	OG0000032	NP_944463.1	SSV2	SSV2gp10	AQQ16836.1	AQQ16870.1		AZG03075.1		AZG03153.1	AZG03212.1		AZG03270.1			AZG03330.1						AZG03497.1		AZG03589.1					AZG03773.1																NP_944463.1	NP_963938.1		YP_001552198.1	YP_002221485.1
N0.HOG0000033	OG0000033	AZG03060.1, AZG03065.1	SSV12	SSV12gp35_Helicase-C-2			AZG03060.1, AZG03065.1		AZG03111.1			AZG03241.1		AZG03300.1	AZG03301.1		AZG03360.1	AZG03389.1	AZG03418.1	AZG03444.1	AZG03467.1																										NP_963976.1
N0.HOG0000034	OG0000034	AZG04008.1	NL13.C01.02.SSV	NL13C0102gp02																			AZG03533.1		AZG03623.1	AZG03660.1	AZG03668.1	AZG03732.1		AZG03805.1	AZG03866.1	AZG03873.1	AZG03913.1	AZG03947.1	AZG03978.1	AZG04008.1	AZG04072.1										NP_963975.1
N0.HOG0000035	OG0000035	AQQ16865.1	SSV3	SSV3gp07		AQQ16865.1																AZG03490.1	AZG03528.1		AZG03628.1		AZG03662.1			AZG03800.1	AZG03871.1		AZG03908.1	AZG03941.1	AZG03974.1													YP_001552192.1
N0.HOG0000036	OG0000036	AZG04009.1	NL13.C01.02.SSV	NL13C0102gp03																			AZG03532.1		AZG03624.1	AZG03659.1	AZG03667.1	AZG03731.1		AZG03804.1	AZG03867.1	AZG03874.1	AZG03912.1	AZG03946.1	AZG03977.1	AZG04009.1	AZG04071.1
N0.HOG0000037	OG0000037	NP_039801.1	SSV1	SSV1gp28_VP3				AZG03098.1	AZG03137.1	AZG03174.1	AZG03190.1, AZG03188.1			AZG03284.1						AZG03460.1		AZG03521.1																					QGA87307.1	NP_039801.1
N0.HOG0000038	OG0000038	AZG04087.1	SSV10	SSV10gp13																			AZG03559.1		AZG03598.1	AZG03631.1	AZG03695.1	AZG03700.1	AZG03797.1	AZG03835.1	AZG03840.1	AZG03905.1			AZG04004.1	AZG04038.1		AZG04087.1
N0.HOG0000039	OG0000039	NP_944485.1	SSV2	SSV2gp31_SSV9p02	AQQ16823.1	AQQ16861.1													AZG03437.1																										NP_944485.1	NP_963927.1	NP_963968.1	YP_001552186.1	YP_002221473.1
N0.HOG0000040	OG0000040	NP_039781.1	SSV1	SSV1gp05_D-244_VirArcNuclease		AQQ16866.1		AZG03068.1			AZG03217.1		AZG03276.1			AZG03324.1																												NP_039781.1	NP_944461.1	NP_963934.1		YP_001552193.1	YP_002221480.1
N0.HOG0000041	OG0000041	AZG03036.1	SSV12	SSV12gp14			AZG03036.1		AZG03131.1		AZG03193.1	AZG03229.1	AZG03252.1	AZG03289.1	AZG03311.1		AZG03371.1	AZG03406.1		AZG03454.1	AZG03478.1
N0.HOG0000042	OG0000042	AZG04039.1	NL13.C01.02.SSV	NL13C0102gp33																			AZG03560.1		AZG03597.1	AZG03630.1	AZG03696.1	AZG03699.1	AZG03798.1	AZG03836.1	AZG03839.1	AZG03906.1			AZG04005.1	AZG04039.1
N0.HOG0000043	OG0000043	NP_944467.1	SSV2	SSV2gp14_E73	AQQ16839.1	AQQ16873.1				AZG03154.1																																QGA87270.1	QGA87296.1		NP_944467.1	NP_963940.1		YP_001552201.1	YP_002221488.1
N0.HOG0000044	OG0000044	NP_944465.1	SSV2	SSV2gp12_E73	AQQ16837.1	AQQ16871.1							AZG03269.1																													QGA87268.1	QGA87294.1		NP_944465.1	NP_963939.1		YP_001552199.1	YP_002221486.1
N0.HOG0000045	OG0000045	AZG03051.1	SSV12	SSV12gp28			AZG03051.1		AZG03119.1	AZG03160.1	AZG03205.1							AZG03396.1				AZG03503.1																										YP_001552203.1	YP_002221490.1
N0.HOG0000046	OG0000046	NP_039802.1	SSV1	SSV1gp28_VP2																																		AZG04096.1	AZG04121.1	QGA87232.1	QGA87257.1	QGA87283.1	QGA87309.1	NP_039802.1
N0.HOG0000047	OG0000047	AQQ16840.1	SSV-Lassen	SSVLassen-gp21	AQQ16840.1																						AZG03671.1				AZG03863.1		AZG03916.1	AZG03950.1	AZG03981.1							QGA87271.1	QGA87297.1			NP_963941.1
N0.HOG0000048	OG0000048	AQQ16831.1	SSV-Lassen	SSVLassen-gp12_VirArc-Nuclease	AQQ16831.1					AZG03146.1												AZG03491.1		AZG03593.1					AZG03768.1											QGA87216.1	QGA87240.1	QGA87265.1	QGA87291.1
N0.HOG0000049	OG0000049	AZG04032.1	NL13.C01.02.SSV	NL13C0102gp26																			AZG03553.1				AZG03689.1		AZG03791.1	AZG03829.1		AZG03899.1	AZG03933.1	AZG03967.1	AZG03998.1	AZG04032.1
N0.HOG0000050	OG0000050	AZG04074.1	SSV10	SSV10gp40																			AZG03537.1				AZG03673.1			AZG03809.1		AZG03882.1	AZG03918.1	AZG03952.1	AZG03983.1	AZG04016.1		AZG04074.1
N0.HOG0000051	OG0000051	AQQ16882.1	SSV3	SSV3gp24		AQQ16882.1			AZG03128.1		AZG03197.1			AZG03293.1						AZG03451.1																											NP_963990.1	YP_001552211.1	YP_002221498.1
N0.HOG0000052	OG0000052	AZG03056.1	SSV12	SSV12gp34			AZG03056.1		AZG03112.1			AZG03239.1		AZG03298.1			AZG03361.1			AZG03445.1	AZG03468.1
N0.HOG0000053	OG0000053	NP_944477.1	SSV2	SSV2gp24				AZG03090.1				AZG03233.1			AZG03308.1		AZG03368.1		AZG03426.1		AZG03475.1																								NP_944477.1
N0.HOG0000054	OG0000054	AZG03240.1	M.12.04.SSV	M.12.04.SSVgp20_VOG3907								AZG03240.1		AZG03299.1	AZG03302.1		AZG03362.1		AZG03419.1	AZG03446.1	AZG03469.1
N0.HOG0000055	OG0000055	AZG03238.1	M.12.04.SSV	M.12.04.SSVgp19								AZG03238.1		AZG03297.1	AZG03303.1		AZG03363.1		AZG03420.1	AZG03447.1	AZG03470.1
N0.HOG0000056	OG0000056	AZG04012.1	NL13.C01.02.SSV	NL13C0102gp06																						AZG03656.1	AZG03663.1	AZG03727.1				AZG03877.1	AZG03909.1			AZG04012.1	AZG04068.1
N0.HOG0000057	OG0000057	AZG04013.1	NL13.C01.02.SSV	NL13C0102gp07																						AZG03655.1		AZG03726.1				AZG03878.1				AZG04013.1	AZG04067.1										NP_963980.1
N0.HOG0000058	OG0000058	AQQ16842.1	SSV-Lassen	SSVLassen-gp23	AQQ16842.1																				AZG03619.1	AZG03652.1		AZG03723.1			AZG03861.1						AZG04062.1
N0.HOG0000059	OG0000059	NP_039806.1	SSV1	SSV1gp32_C102	AQQ16826.1				AZG03141.1	AZG03178.1						AZG03356.1																						AZG04090.1						NP_039806.1
N0.HOG0000060	OG0000060	AZG03053.1	SSV12	SSV12gp30_HTH			AZG03053.1			AZG03148.1	AZG03216.1					AZG03325.1		AZG03394.1
N0.HOG0000061	OG0000061	NP_039796.1	SSV1	SSV1gp20_A291			AZG03043.1						AZG03258.1			AZG03345.1		AZG03403.1				AZG03513.1																						NP_039796.1
N0.HOG0000062	OG0000062	NP_039784.1	SSV1	SSV1gp08_E51_RHH				AZG03078.1		AZG03157.1	AZG03208.1					AZG03333.1						AZG03500.1																						NP_039784.1
N0.HOG0000063	OG0000063	AZG03531.1	NL01B.C01.01.SSV	NL01B.C01.01.SSVgp04																			AZG03531.1		AZG03625.1		AZG03666.1			AZG03803.1	AZG03868.1			AZG03945.1
N0.HOG0000064	OG0000064	NP_944466.1	SSV2	SSV2gp13	AQQ16838.1	AQQ16872.1							AZG03268.1																													QGA87269.1			NP_944466.1
N0.HOG0000065	OG0000065	AQQ16835.1	SSV-Lassen	SSVLassen-gp16	AQQ16835.1								AZG03271.1											AZG03590.1					AZG03772.1																	NP_963937.1
N0.HOG0000066	OG0000066	AZG03062.1	SSV12	SSV12gp39			AZG03062.1		AZG03107.1									AZG03385.1
N0.HOG0000067	OG0000067	AZG03061.1	SSV12	SSV12gp38			AZG03061.1		AZG03108.1									AZG03386.1
N0.HOG0000068	OG0000068	AZG03055.1	SSV12	SSV12gp32			AZG03055.1		AZG03114.1									AZG03392.1
N0.HOG0000069	OG0000069	AZG03040.1	SSV12	SSV12gp17			AZG03040.1						AZG03255.1			AZG03346.1		AZG03404.1				AZG03514.1
N0.HOG0000070	OG0000070	AZG03334.1	M.03.0.42.SSV	M03042gp12				AZG03079.1		AZG03158.1	AZG03207.1					AZG03334.1						AZG03501.1
N0.HOG0000071	OG0000071	AZG03332.1	M.03.0.42.SSV	M03042gp10				AZG03077.1		AZG03156.1	AZG03209.1					AZG03332.1						AZG03499.1
N0.HOG0000072	OG0000072	AZG03329.1	M.03.0.42.SSV	M03042gp08_RHH				AZG03074.1		AZG03152.1	AZG03211.1					AZG03329.1						AZG03496.1
N0.HOG0000073	OG0000073	AZG03328.1	M.03.0.42.SSV	M03042gp06				AZG03073.1		AZG03151.1	AZG03213.1					AZG03328.1						AZG03495.1
N0.HOG0000074	OG0000074	AZG04014.1	NL13.C01.02.SSV	NL13C0102gp08																						AZG03654.1		AZG03725.1				AZG03880.1				AZG04014.1	AZG04066.1
N0.HOG0000075	OG0000075	NP_039804.1	SSV1	SSV1gp30_C84_SSV9p02																																				QGA87210.1	QGA87234.1	QGA87259.1	QGA87285.1	NP_039804.1
N0.HOG0000076	OG0000076	AQQ16868.1	SSV3	SSV3gp10		AQQ16868.1																																										YP_001552195.1	YP_002221482.1
N0.HOG0000077	OG0000077	AZG03042.1	SSV12	SSV12gp20			AZG03042.1						AZG03257.1			AZG03343.1						AZG03511.1
N0.HOG0000078	OG0000078	NP_944457.1, NP_944458.1, NP_944459.1, NP_944460.1	SSV2	SSV2gp04-gp07																																									NP_944458.1, NP_944457.1, NP_944460.1, NP_944459.1
N0.HOG0000079	OG0000079	NP_944469.1	SSV2	SSV2gp16_AcrID		AQQ16875.1																																							NP_944469.1
N0.HOG0000080	OG0000080	AZG03064.1	SSV12	SSV12gp41			AZG03064.1		AZG03105.1									AZG03383.1
N0.HOG0000081	OG0000081	AZG03059.1	SSV12	SSV12gp37			AZG03059.1		AZG03109.1									AZG03387.1
N0.HOG0000082	OG0000082	AZG03058.1	SSV12	SSV12gp36			AZG03058.1		AZG03110.1									AZG03388.1
N0.HOG0000083	OG0000083	AZG03054.1	SSV12	SSV12gp31			AZG03054.1		AZG03115.1									AZG03393.1
N0.HOG0000084	OG0000084	AZG03069.1	SSV13	SSV13gp03				AZG03069.1					AZG03275.1									AZG03492.1
N0.HOG0000085	OG0000085	AZG04109.1	SSV10	SSV10gp36																				AZG03581.1														AZG04109.1	AZG04144.1
N0.HOG0000086	OG0000086	AZG04092.1	SSV10	SSV10gp19																													AZG03935.1					AZG04092.1	AZG04124.1
N0.HOG0000087	OG0000087	QGA87227.1	SSV19																																					QGA87227.1
N0.HOG0000088	OG0000088	QGA87225.1	SSV19																																					QGA87225.1
N0.HOG0000089	OG0000089	NP_039787.1	SSV1	SSV1gp11_F112_HTH																																				QGA87219.1	QGA87243.1			NP_039787.1
N0.HOG0000090	OG0000090	YP_001552200.1	SSV4																																								QGA87295.1					YP_001552200.1	YP_002221487.1
N0.HOG0000091	OG0000091	AQQ16832.1	SSV-Lassen	SSVLassen-gp13	AQQ16832.1					AZG03147.1
N0.HOG0000092	OG0000092	AZG03041.1	SSV12	SSV12gp19			AZG03041.1						AZG03256.1
N0.HOG0000093	OG0000093	AZG03070.1	SSV13	SSV13gp04_SIRV2gp29-AcrIII				AZG03070.1					AZG03274.1
N0.HOG0000094	OG0000094	AZG03145.1	SSV15	SSV15gp01						AZG03145.1	AZG03218.1
N0.HOG0000095	OG0000095	AZG03323.1	M.03.0.42.SSV	M03042gp01									AZG03277.1			AZG03323.1
N0.HOG0000096	OG0000096	AZG03344.1	M.03.0.42.SSV	M03042gp22												AZG03344.1						AZG03512.1
N0.HOG0000097	OG0000097	AZG04024.1	NL13.C01.02.SSV	NL13C0102gp18																				AZG03577.1												AZG04024.1
N0.HOG0000098	OG0000098	AZG04025.1	NL13.C01.02.SSV	NL13C0102gp19																				AZG03576.1												AZG04025.1
N0.HOG0000099	OG0000099	AZG04095.1	SSV10	SSV10gp21																																		AZG04095.1	AZG04122.1
N0.HOG0000100	OG0000100	AZG04086.1	SSV10	SSV10gp12																																		AZG04086.1	AZG04130.1
N0.HOG0000101	OG0000101	AZG04085.1	SSV10	SSV10gp11																																		AZG04085.1	AZG04131.1
N0.HOG0000102	OG0000102	AZG04084.1	SSV10	SSV10gp10_OrfB																																		AZG04084.1	AZG04132.1
N0.HOG0000103	OG0000103	AZG04080.1	SSV10	SSV10gp06																																		AZG04080.1	AZG04136.1
N0.HOG0000104	OG0000104	AZG04079.1	SSV10	SSV10gp05																																		AZG04079.1	AZG04137.1
N0.HOG0000105	OG0000105	QGA87221.1	SSV19																																					QGA87221.1	QGA87245.1
N0.HOG0000106	OG0000106	QGA87220.1	SSV19																																					QGA87220.1	QGA87244.1
N0.HOG0000107	OG0000107	YP_001552197.1	SSV4																																													YP_001552197.1	YP_002221484.1
N0.HOG0000108	OG0000108	YP_003331438.1	ASSV1
N0.HOG0000109	OG0000109	YP_007678012.1, YP_007678013.1	SMF1
[truncated: 4 more columns]

## Sheet: SF4
Supplementary file S4. Annotation of fuselloviral capsid proteins VP1 and VP3 using the prokaryotic viral ortholog groups (pVOGs) database (Grazziotin et al. 2017)
protein accession	vog	name
AQQ16856.1	VOG3356	VP1
AQQ16888.1	VOG3356	VP1
AZG03033.1	VOG3356	VP1
AZG03096.1	VOG3356	VP1
AZG03098.1	VOG3356	VP1
AZG03135.1	VOG3356	VP1
AZG03137.1	VOG3356	VP1
AZG03172.1	VOG3356	VP1
AZG03174.1	VOG3356	VP1
AZG03188.1	VOG3356	VP1
AZG03190.1	VOG3356	VP1
AZG03226.1	VOG3356	VP1
AZG03249.1	VOG3356	VP1
AZG03284.1	VOG3356	VP1
AZG03286.1	VOG3356	VP1
AZG03315.1	VOG3356	VP1
AZG03351.1	VOG3356	VP1
AZG03375.1	VOG3356	VP1
AZG03410.1	VOG3356	VP1
AZG03433.1	VOG3356	VP1
AZG03458.1	VOG3356	VP1
AZG03460.1	VOG3356	VP1
AZG03482.1	VOG3356	VP1
AZG03519.1	VOG3356	VP1
AZG03521.1	VOG3356	VP1
AZG03551.1	VOG3356	VP1
AZG03571.1	VOG3356	VP1
AZG03605.1	VOG3356	VP1
AZG03638.1	VOG3356	VP1
AZG03687.1	VOG3356	VP1
AZG03707.1	VOG3356	VP1
AZG03789.1	VOG3356	VP1
AZG03827.1	VOG3356	VP1
AZG03847.1	VOG3356	VP1
AZG03897.1	VOG3356	VP1
AZG03931.1	VOG3356	VP1
AZG03965.1	VOG3356	VP1
AZG03996.1	VOG3356	VP1
AZG04030.1	VOG3356	VP1
AZG04048.1	VOG3356	VP1
AZG04098.1	VOG3356	VP1
AZG04119.1	VOG3356	VP1
NP_944482.1	VOG3356	VP1
NP_963961.1	VOG3356	VP1
NP_963996.1	VOG3356	VP1
QGA87230.1	VOG3356	VP1
QGA87255.1	VOG3356	VP1
QGA87281.1	VOG3356	VP1
QGA87307.1	VOG3356	VP1
VP1.12567-13001	VOG3356	VP1
YP_001552183.1	VOG3356	VP1
YP_002221470.1	VOG3356	VP1
YP_003331442.1	VOG3356	VP1
YP_003331482.1	VOG3356	VP1
YP_003331515.1	VOG3356	VP1
YP_007678024.1	VOG3356	VP1
YP_007678025.1	VOG3356	VP1
AQQ16858.1	VOG3357	VP3
AQQ16889.1	VOG3357	VP3
AZG03032.1	VOG3357	VP3
AZG03097.1	VOG3357	VP3
AZG03136.1	VOG3357	VP3
AZG03173.1	VOG3357	VP3
AZG03189.1	VOG3357	VP3
AZG03225.1	VOG3357	VP3
AZG03248.1	VOG3357	VP3
AZG03285.1	VOG3357	VP3
AZG03316.1	VOG3357	VP3
AZG03352.1	VOG3357	VP3
AZG03376.1	VOG3357	VP3
AZG03411.1	VOG3357	VP3
AZG03434.1	VOG3357	VP3
AZG03459.1	VOG3357	VP3
AZG03483.1	VOG3357	VP3
AZG03520.1	VOG3357	VP3
AZG03552.1	VOG3357	VP3
AZG03570.1	VOG3357	VP3
AZG03604.1	VOG3357	VP3
AZG03637.1	VOG3357	VP3
AZG03688.1	VOG3357	VP3
AZG03706.1	VOG3357	VP3
AZG03790.1	VOG3357	VP3
AZG03828.1	VOG3357	VP3
AZG03846.1	VOG3357	VP3
AZG03898.1	VOG3357	VP3
AZG03932.1	VOG3357	VP3
AZG03966.1	VOG3357	VP3
AZG03997.1	VOG3357	VP3
AZG04031.1	VOG3357	VP3
AZG04047.1	VOG3357	VP3
AZG04097.1	VOG3357	VP3
AZG04120.1	VOG3357	VP3
NP_039801.1	VOG3357	VP3
NP_944483.1	VOG3357	VP3
NP_963962.1	VOG3357	VP3
NP_963997.1	VOG3357	VP3
QGA87231.1	VOG3357	VP3
QGA87256.1	VOG3357	VP3
QGA87282.1	VOG3357	VP3
QGA87308.1	VOG3357	VP3
YP_001552184.1	VOG3357	VP3
YP_002221471.1	VOG3357	VP3
YP_003331443.1	VOG3357	VP3
YP_003331483.1	VOG3357	VP3
YP_003331516.1	VOG3357	VP3
