# Supplementary material for: Genomics, Transcriptomics, and Proteomics of SSV1 and Related Fusellovirus: A Minireview
Source: Viruses. 2022 Sep 20;14(10):2082. doi: 10.3390/v14102082 (PMC9608457; doi:10.3390/v14102082)
Supplement: Supplementary file 1 [file viruses-14-02082-s001.zip › Supplementary_file_S5.txt]

(NL01B.C01.24.SSV:0.007176,(NL03.C02.01.SSV:3.3721e-06,(NL03.C02.05.SSV:3.3721e-06,(NL01B.C01.07.SSV:3.3721e-06,(NL01B.C01.18.SSV:3.3721e-06,(NL01B.C01.01.SSV:3.3721e-06,(((NL01B.C01.22.SSV:3.3721e-06,(NL13.C01.02.SSV:0.001495,(NL13.C01.04.SSV:3.3721e-06,NL01B.C01.06.SSV:0.002131):0.000919):0.001052):0.002511,NL01B.C01.09.SSV:3.3721e-06):0.00225,(NL01B.C01.20.SSV:3.3721e-06,(NL01B.C01.05.SSV:3.3721e-06,(NL01B.C01.14.SSV:3.3721e-06,(NL01B.C01.03.SSV:0.020493,(SSV-RH:0.050999,((SSV10:3.3721e-06,SSV11:0.036003):0.074518,(SSV-Lassen:0.122475,(((SSV7:0.056508,SSV2:0.076838):0.01706,(SSV4:0.016071,(SSV3:0.073574,SSV5:3.3721e-06):0.029882):0.077075):0.089838,((SMF1:0.45915,((ASSV1:0.235633,SSV6:0.15951):0.250668,(SSV19:0.039609,((SSV21:3.3721e-06,SSV20:0.013952):0.013261,SSV22:3.3721e-06):0.233285):0.124414):0.099233):0.082851,(SSV1:0.169002,(M.06.0.8v1.SSV:3.3721e-06,((M.14.25.SSV:0.011825,(M.04.0.37.SSV:0.001193,(M.16.12.SSV:0.002444,((M.12.04.SSV:3.3721e-06,M.03.0.27.SSV:0.000514):0.001825,M.03.2.5.SSV:3.3721e-06):0.004645):0.002577):0.007408):0.004075,(SSV12:0.013144,(M.04.0.13.SSV:0.006588,(SSV17:0.018341,(SSV14:3.3721e-06,(M.04.0.29.SSV:0.025018,((SSV13:3.3721e-06,(M.06.0.8v2.SSV:3.3721e-06,(SSV-Kamchatka:0.135277,SSV15:3.3721e-06):0.021341):0.027869):0.003542,M.03.0.42.SSV:0.015447):0.009522):0.008776):0.010942):0.007603):0.005394):0.014562):0.009417):0.138337):0.031112):0.035714):0.066891):0.056704):0.046399):0.027318):0.034471):0.030023):0.003861):0.001558):0.001854):0.001889):0.001828):0.00203):0.00659):0.007176);
